# Supplementary material for: Green Extraction of Phenolic Compounds from Aronia melanocarpa Using Deep Eutectic Solvents and Antioxidant Activity Investigation
Source: Antioxidants (Basel). 2024 Dec 29;14(1):31. doi: 10.3390/antiox14010031 (PMC11759870; doi:10.3390/antiox14010031)
Supplement: Supplementary file 1 [file antioxidants-14-00031-s001.zip]

Archive with 1 entries (1 files):
- antioxidants-3367901-supplementary.tif
